# Supplementary material for: Association of HOTAIR, MIR155HG, TERC, miR-155, -196a2, and -146a Genes Polymorphisms with Papillary Thyroid Cancer Susceptibility and Prognosis
Source: Cancers (Basel). 2024 Jan 23;16(3):485. doi: 10.3390/cancers16030485 (PMC10854783; doi:10.3390/cancers16030485)
Supplement: Supplementary file 1 [file cancers-16-00485-s001.zip]

Archive with 1 entries (1 files):
- cancers-2675752-supplementary.pdf
